# Supplementary material for: Ethanol Conditioned Taste Aversion in High Drinking in the Dark Mice
Source: Brain Sci. 2019 Jan 1;9(1):2. doi: 10.3390/brainsci9010002 (PMC6356868; doi:10.3390/brainsci9010002)
Supplement: Supplementary file 1 [file brainsci-09-00002-s001.zip]

Archive with 4 entries (4 files):
- captions.pdf
- Supplementary Figure S1a.TIF
- Supplementary Figure S1b.TIF
- Supplementary Figure S2a,b.TIF
